# Supplementary material for: Identification of the Optimal Season and Spectral Regions for Shrub Cover Estimation in Grasslands
Source: Sensors (Basel). 2021 Apr 29;21(9):3098. doi: 10.3390/s21093098 (PMC8124746; doi:10.3390/s21093098)
Supplement: Supplementary file 1 [file sensors-21-03098-s001.zip]

Archive with 2 entries (2 files):
- Figure S1.pdf
- Tables S1-S8.docx
